# Supplementary material for: Hop Flower Supercritical Carbon Dioxide Extracts Coupled with Carriers with Solubilizing Properties—Antioxidant Activity and Neuroprotective Potential
Source: Antioxidants (Basel). 2023 Sep 5;12(9):1722. doi: 10.3390/antiox12091722 (PMC10525257; doi:10.3390/antiox12091722)
Supplement: Supplementary file 1 [file antioxidants-12-01722-s001.zip]

Archive with 1 entries (1 files):
- antioxidants-2554599-supplementary.pdf
